# Supplementary material for: Analysis of the Effects of Nutrient Intake and Dietary Habits on Depression in Korean Adults
Source: Nutrients. 2021 Apr 19;13(4):1360. doi: 10.3390/nu13041360 (PMC8073119; doi:10.3390/nu13041360)
Supplement: Supplementary file 1 [file nutrients-13-01360-s001.zip]

Archive with 1 entries (1 files):
- nutrients-1146799-supplementary.pdf
